# Supplementary material for: A flexible model-free prediction-based framework for feature ranking
Source: J Mach Learn Res. Author manuscript; Available in PMC 2022 Mar 22. (PMC8939838)
Supplement: Supplementary Excel File [file NIHMS1737893-supplement-Supplementary_Excel_File.xlsx]

## Sheet: CC
Gene	Literature Evidence
HMGB2	[1]
MIR195	[2]
MICALCL	[3-4]
AIM2	[5]
AGER/RAGE	[6]
KCNJ14	[7-8]
HYAL1	[9-10]
SKIV2L	[11]
RUSC2	[12-13]
DYNC1H1	[14-16]
Bold font means strong literature evidence.
References
[1] Wu, Jingjing, et al. "Elevated HMGA2 expression is associated with cancer aggressiveness and predicts poor outcome in breast cancer." Cancer letters 376.2 (2016): 284-292.
[2] Heneghan, Helen M., et al. "Systemic miRNA-195 differentiates breast cancer from other malignancies and is a potential biomarker for detecting noninvasive and early stage disease." The oncologist 15.7 (2010): 673-682.
[3] Buddingh, Emilie P., et al. "Tumor-infiltrating macrophages are associated with metastasis suppression in high-grade osteosarcoma: a rationale for treatment with macrophage activating agents." Clinical Cancer Research 17.8 (2011): 2110-2119.
[4] Yodsurang, Varalee, et al. "Identification of a novel p53 target, COL17A1, that inhibits breast cancer cell migration and invasion." Oncotarget 8.34 (2017): 55790.
[5] Chen, I-Fen, et al. "AIM2 suppresses human breast cancer cell proliferation in vitro and mammary tumor growth in a mouse model." Molecular cancer therapeutics 5.1 (2006): 1-7.
[6] Kwak, Taekyoung, et al. "Targeting of RAGE-ligand signaling impairs breast cancer cell invasion and metastasis." Oncogene 36.11 (2017): 1559.
[7] Rodrigues‐Peres, Raquel M., et al. "Copy number alterations associated with clinical features in an underrepresented population with breast cancer." Molecular genetics & genomic medicine (2019): e750.
[8] Shi, Wei, et al. "construction of prognostic microrna signature for human invasive breast cancer by integrated analysis." OncoTargets and therapy 12 (2019): 1979.
[9] Tan, Jin‐Xiang, et al. "HYAL1 overexpression is correlated with the malignant behavior of human breast cancer." International journal of cancer 128.6 (2011): 1303-1315.
[10] Witzel, Isabell, et al. "Role of HYAL1 expression in primary breast cancer in the formation of brain metastases." Breast cancer research and treatment 162.3 (2017): 427-438.
[11] Horvath, Anelia, et al. "Novel insights into breast cancer genetic variance through RNA sequencing." Scientific reports 3 (2013): 2256.
[12] Kao, Jessica, et al. "Molecular profiling of breast cancer cell lines defines relevant tumor models and provides a resource for cancer gene discovery." PloS one 4.7 (2009): e6146.
[13] Rafique, Sehrish, et al. "Estrogen-induced chromatin decondensation and nuclear re-organization linked to regional epigenetic regulation in breast cancer." Genome biology 16.1 (2015): 145.
[14] Peng, Chen, Yang Zheng, and De-shuang Huang. "Capsule Network based Modeling of Multi-omics Data for Discovery of Breast Cancer-related Genes." IEEE/ACM transactions on computational biology and bioinformatics (2019).
[15] Furukawa, Toru, et al. "Whole-exome sequencing uncovers frequent GNAS mutations in intraductal papillary mucinous neoplasms of the pancreas." Scientific reports 1 (2011): 161.
[16] Palaniappan, Ashok, Karthick Ramar, and Satish Ramalingam. "Computational identification of novel stage-specific biomarkers in colorectal cancer progression." PloS one 11.5 (2016): e0156665.

## Sheet: NPC (alpha=0.05)
Gene	Literature Evidence
HMGB2	[1]
MICALCL	[2-3]
NR1H2	[4]
AGER/RAGE	[5]
BATF	[6]
ZFP106	[7]
CTNNAL1	[8]
MIR195	[9]
AIM2	[10]
ZFPL1	[11]
Bold font means strong literature evidence.
References
[1] Wu, Jingjing, et al. "Elevated HMGA2 expression is associated with cancer aggressiveness and predicts poor outcome in breast cancer." Cancer letters 376.2 (2016): 284-292.
[2] Buddingh, Emilie P., et al. "Tumor-infiltrating macrophages are associated with metastasis suppression in high-grade osteosarcoma: a rationale for treatment with macrophage activating agents." Clinical Cancer Research 17.8 (2011): 2110-2119.
[3] Yodsurang, Varalee, et al. "Identification of a novel p53 target, COL17A1, that inhibits breast cancer cell migration and invasion." Oncotarget 8.34 (2017): 55790.
[4] Savic, Daniel, et al. "Distinct gene regulatory programs define the inhibitory effects of liver X receptors and PPARG on cancer cell proliferation." Genome medicine 8.1 (2016): 74.
[5] Kwak, Taekyoung, et al. "Targeting of RAGE-ligand signaling impairs breast cancer cell invasion and metastasis." Oncogene 36.11 (2017): 1559.
[6] Liu, Yunxian, et al. "Identification of breast cancer associated variants that modulate transcription factor binding." PLoS genetics 13.9 (2017): e1006761.
[7] Amaya, Clarissa, et al. "A genomics approach to identify susceptibilities of breast cancer cells to “fever-range” hyperthermia." BMC cancer 14.1 (2014): 81.
[8] Xiang, Yang, et al. "Identification of transcription factors regulating CTNNAL1 expression in human bronchial epithelial cells." PloS one 7.2 (2012): e31158.
[9] Heneghan, Helen M., et al. "Systemic miRNA-195 differentiates breast cancer from other malignancies and is a potential biomarker for detecting noninvasive and early stage disease." The oncologist 15.7 (2010): 673-682.
[10] Chen, I-Fen, et al. "AIM2 suppresses human breast cancer cell proliferation in vitro and mammary tumor growth in a mouse model." Molecular cancer therapeutics 5.1 (2006): 1-7.
[11] Medina-Aguilar, Rubiceli, et al. "DNA methylation data for identification of epigenetic targets of resveratrol in triple negative breast cancer cells." Data in brief 11 (2017): 169-182.

## Sheet: NPC (alpha=0.1)
Gene	Literature Evidence
HMGB2	[1]
ABHD14A	[2-4]
ZFPL1	[5]
AGER/RAGE	[6]
RILPL1	[7]
SKIV2L	[8]
TP53	[8]
RELA	[9-10]
MIR195	[11]
CCL8	[12-13]
Bold font means strong literature evidence.
References
[1] Wu, Jingjing, et al. "Elevated HMGA2 expression is associated with cancer aggressiveness and predicts poor outcome in breast cancer." Cancer letters 376.2 (2016): 284-292.
[2] Lord, Caleb C., Gwynneth Thomas, and J. Mark Brown. "Mammalian alpha beta hydrolase domain (ABHD) proteins: Lipid metabolizing enzymes at the interface of cell signaling and energy metabolism." Biochimica et Biophysica Acta (BBA)-Molecular and Cell Biology of Lipids 1831.4 (2013): 792-802.
[3] Lin, Bevan, et al. "Determining signalling nodes for apoptosis by a genetic high-throughput screen." PloS one 6.9 (2011): e25023.
[4] Savci-Heijink, C. D., et al. "A specific gene expression signature for visceral organ metastasis in breast cancer." BMC cancer 19.1 (2019): 333.
[5] Medina-Aguilar, Rubiceli, et al. "DNA methylation data for identification of epigenetic targets of resveratrol in triple negative breast cancer cells." Data in brief 11 (2017): 169-182.
[6] Kwak, Taekyoung, et al. "Targeting of RAGE-ligand signaling impairs breast cancer cell invasion and metastasis." Oncogene 36.11 (2017): 1559.
[7] Wallace, Marsha D., et al. "Comparative oncogenomics implicates the neurofibromin 1 gene (NF1) as a breast cancer driver." Genetics 192.2 (2012): 385-396.
[8] Horvath, Anelia, et al. "Novel insights into breast cancer genetic variance through RNA sequencing." Scientific reports 3 (2013): 2256.
[9] Cancer Genome Atlas Network. "Comprehensive molecular portraits of human breast tumours." Nature 490.7418 (2012): 61.
[10] Ungerleider, Nathan A., et al. "Breast cancer survival predicted by TP53 mutation status differs markedly depending on treatment." Breast Cancer Research 20.1 (2018): 115.
[11] Heneghan, Helen M., et al. "Systemic miRNA-195 differentiates breast cancer from other malignancies and is a potential biomarker for detecting noninvasive and early stage disease." The oncologist 15.7 (2010): 673-682.
[12] Farmaki, Elena, et al. "A CCL8 gradient drives breast cancer cell dissemination." Oncogene 35.49 (2016): 6309.
[13] Thomas, Jeronay K., et al. "CC chemokines are differentially expressed in Breast Cancer and are associated with disparity in overall survival." Scientific reports 9.1 (2019): 4014.

## Sheet: NPC (alpha=0.2)
Gene	Literature Evidence
ABHD14A	[1-3]
ABL1	[4-7]
BAT2/PRRC2A	[8-9]
BATF	[10]
CCL8	[11-12]
COG8	[13-14]
FAM180B	[15]
HMGB2	[16]
HSF1	[17-18]
KIAA0913/ZSWIM8	[19-20]
Bold font means strong literature evidence.
References
[1] Lord, Caleb C., Gwynneth Thomas, and J. Mark Brown. "Mammalian alpha beta hydrolase domain (ABHD) proteins: Lipid metabolizing enzymes at the interface of cell signaling and energy metabolism." Biochimica et Biophysica Acta (BBA)-Molecular and Cell Biology of Lipids 1831.4 (2013): 792-802.
[2] Lin, Bevan, et al. "Determining signalling nodes for apoptosis by a genetic high-throughput screen." PloS one 6.9 (2011): e25023.
[3] Savci-Heijink, C. D., et al. "A specific gene expression signature for visceral organ metastasis in breast cancer." BMC cancer 19.1 (2019): 333.
[4] Greuber, Emileigh K., et al. "Role of ABL family kinases in cancer: from leukaemia to solid tumours." Nature Reviews Cancer 13.8 (2013): 559-571.
[5] Wang, Jun, and Ann Marie Pendergast. "The emerging role of ABL kinases in solid tumors." Trends in cancer 1.2 (2015): 110-123.
[6] Srinivasan, Divyamani, and Rina Plattner. "Activation of Abl tyrosine kinases promotes invasion of aggressive breast cancer cells." Cancer research 66.11 (2006): 5648-5655.
[7] Srinivasan, D., J. T. Sims, and R. Plattner. "Aggressive breast cancer cells are dependent on activated Abl kinases for proliferation, anchorage-independent growth and survival." Oncogene 27.8 (2008): 1095.
[8] Pan, Q., et al. "Association of MHC class-III gene polymorphisms with ER-positive breast cancer in Chinese Han population." Genetics and Molecular Research 11.4 (2012): 4299-4306.
[9] Andre, Fabrice, et al. "Molecular characterization of breast cancer with high-resolution oligonucleotide comparative genomic hybridization array." Clinical Cancer Research 15.2 (2009): 441-451.
[10] Liu, Yunxian, et al. "Identification of breast cancer associated variants that modulate transcription factor binding." PLoS genetics 13.9 (2017): e1006761.
[11] Farmaki, Elena, et al. "A CCL8 gradient drives breast cancer cell dissemination." Oncogene 35.49 (2016): 6309.
[12] Thomas, Jeronay K., et al. "CC chemokines are differentially expressed in Breast Cancer and are associated with disparity in overall survival." Scientific reports 9.1 (2019): 4014.
[13] Ryan, Colm J., et al. "A compendium of co-regulated protein complexes in breast cancer reveals collateral loss events." Cell systems 5.4 (2017): 399-409.
[14] Raj, Ganesh V., et al. "Estrogen receptor coregulator binding modulators (ERXs) effectively target estrogen receptor positive human breast cancers." Elife 6 (2017): e26857.
[15] Lee, Gunhee, and Minho Lee. "Classification of genes based on age-related differential expression in breast cancer." Genomics & informatics 15.4 (2017): 156.
[16] Wu, Jingjing, et al. "Elevated HMGA2 expression is associated with cancer aggressiveness and predicts poor outcome in breast cancer." Cancer letters 376.2 (2016): 284-292.
[17] Gökmen-Polar, Yesim, and Sunil Badve. "Upregulation of HSF1 in estrogen receptor positive breast cancer." Oncotarget 7.51 (2016): 84239.
[18] Yang, Tingting, et al. "Phosphorylation of HSF1 by PIM2 induces PD-L1 expression and promotes tumor growth in breast cancer." Cancer research 79.20 (2019): 5233-5244.
[19] Phillips, Leo, Anthony J. Gill, and Robert C. Baxter. "Novel Prognostic Markers in Triple-Negative Breast Cancer Discovered by MALDI-Mass Spectrometry Imaging." Frontiers in oncology 9 (2019): 379.
[20] Jeselsohn, Rinath, et al. "TransCONFIRM: Identification of a Genetic Signature of Response to Fulvestrant in Advanced Hormone Receptor–Positive Breast Cancer." Clinical Cancer Research 22.23 (2016): 5755-5764.

## Sheet: NPC (alpha=0.3)
Gene	Literature Evidence
ABHD14A	[1-3]
ABL1	[4-7]
ACTN1	[8-9]
AKAP8	[10-11]
AP4M1	[12-13]
ARHGAP1	[14-15]
ATG4B	[16-17]
BAT2/PRRC2A	[18-19]
BAT5/ABHD16A	[20]
BATF	[21]
Bold font means strong literature evidence.
References
[1] Lord, Caleb C., Gwynneth Thomas, and J. Mark Brown. "Mammalian alpha beta hydrolase domain (ABHD) proteins: Lipid metabolizing enzymes at the interface of cell signaling and energy metabolism." Biochimica et Biophysica Acta (BBA)-Molecular and Cell Biology of Lipids 1831.4 (2013): 792-802.
[2] Lin, Bevan, et al. "Determining signalling nodes for apoptosis by a genetic high-throughput screen." PloS one 6.9 (2011): e25023.
[3] Savci-Heijink, C. D., et al. "A specific gene expression signature for visceral organ metastasis in breast cancer." BMC cancer 19.1 (2019): 333.
[4] Greuber, Emileigh K., et al. "Role of ABL family kinases in cancer: from leukaemia to solid tumours." Nature Reviews Cancer 13.8 (2013): 559-571.
[5] Wang, Jun, and Ann Marie Pendergast. "The emerging role of ABL kinases in solid tumors." Trends in cancer 1.2 (2015): 110-123.
[6] Srinivasan, Divyamani, and Rina Plattner. "Activation of Abl tyrosine kinases promotes invasion of aggressive breast cancer cells." Cancer research 66.11 (2006): 5648-5655.
[7] Srinivasan, D., J. T. Sims, and R. Plattner. "Aggressive breast cancer cells are dependent on activated Abl kinases for proliferation, anchorage-independent growth and survival." Oncogene 27.8 (2008): 1095.
[8] Hsu, Kuo-Sheng, and Hung-Ying Kao. "Alpha-actinin 4 and tumorigenesis of breast cancer." Vitamins & Hormones. Vol. 93. Academic Press, 2013. 323-351.
[9] Kovac, Bianca, Tomi P. Mäkelä, and Tea Vallenius. "Increased α-actinin-1 destabilizes E-cadherin-based adhesions and associates with poor prognosis in basal-like breast cancer." PloS one 13.5 (2018): e0196986.
[10] Kjällquist, Una, et al. "Exome sequencing of primary breast cancers with paired metastatic lesions reveals metastasis-enriched mutations in the A-kinase anchoring protein family (AKAPs)." BMC cancer 18.1 (2018): 174.
[11] Han, Bing, Wilfred J. Poppinga, and Martina Schmidt. "Scaffolding during the cell cycle by A-kinase anchoring proteins." Pflügers Archiv-European Journal of Physiology 467.12 (2015): 2401-2411.
[12] Hansen, Stine Ninel, et al. "The stepwise evolution of the exome during acquisition of docetaxel resistance in breast cancer cells." BMC genomics 17.1 (2016): 442.
[13] Park, Junseong, Jungsul Lee, and Chulhee Choi. "Evaluation of drug-targetable genes by defining modes of abnormality in gene expression." Scientific reports 5 (2015): 13576.
[14] Li, Jun-ping, Yang Liu, and Yi-hua Yin. "ARHGAP1 overexpression inhibits proliferation, migration and invasion of C-33A and SiHa cell lines." OncoTargets and therapy 10 (2017): 691.
[15] Johnstone, Cameron N., et al. "ARHGAP8 is a novel member of the RHOGAP family related to ARHGAP1/CDC42GAP/p50RHOGAP: mutation and expression analyses in colorectal and breast cancers." Gene 336.1 (2004): 59-71.
[16] Bortnik, Svetlana, et al. "Identification of breast cancer cell subtypes sensitive to ATG4B inhibition." Oncotarget 7.41 (2016): 66970.
[17] Fu, Yuanyuan, et al. "Targeting ATG4 in cancer therapy." Cancers 11.5 (2019): 649.
[18] Pan, Q., et al. "Association of MHC class-III gene polymorphisms with ER-positive breast cancer in Chinese Han population." Genetics and Molecular Research 11.4 (2012): 4299-4306.
[19] Andre, Fabrice, et al. "Molecular characterization of breast cancer with high-resolution oligonucleotide comparative genomic hybridization array." Clinical Cancer Research 15.2 (2009): 441-451.
[20] Xu, Jun, et al. "Sequence analysis and structure prediction of ABHD16A and the roles of the ABHD family members in human disease." Open biology 8.5 (2018): 180017.
[21] Liu, Yunxian, et al. "Identification of breast cancer associated variants that modulate transcription factor binding." PLoS genetics 13.9 (2017): e1006761.
